# Supplementary material for: Trophic Resource Use by Sympatric vs. Allopatric Pelomedusid Turtles in West African Forest Waterbodies
Source: Biology (Basel). 2023 Jul 27;12(8):1054. doi: 10.3390/biology12081054 (PMC10451615; doi:10.3390/biology12081054)
Supplement: Supplementary file 1 [file biology-12-01054-s001.zip]

Archive with 1 entries (1 files):
- biology-2456173-supplementary.pdf
